# Supplementary material for: Obesity drives depot-specific vascular remodeling in male white adipose tissue
Source: Nat Commun. 2025 Jun 25;16:5392. doi: 10.1038/s41467-025-60910-2 (PMC12198381; doi:10.1038/s41467-025-60910-2)
Supplement: Supplementary file 4 — Source Data [file 41467_2025_60910_MOESM4_ESM.xlsx]

## Sheet: Fig 1
Fig 1b		CD	HFD
		0.029558	0.01339
		0.040031	0.014632
		0.040071	0.01013
		0.020158	0.008598
		0.038585	0.013219
			0.008394
	Mean	0.03368	0.01139
	Std. Deviation	0.008733	0.002691
	Std. Error of Mean	0.003906	0.001099
Fig 1c		CD	HFD
		0.014699	0.007756
		0.013059	0.005777
		0.015761	0.009697
		0.016204	0.006365
		0.011802	0.009228
			0.009225
	Mean	0.01431	0.008008
	Std. Deviation	0.001851	0.001647
	Std. Error of Mean	0.0008276	0.0006724
Fig 1d		Lean sWAT	Lean vWAT
		0.029558	0.014699
		0.040031	0.013059
		0.040071	0.015761
		0.020158	0.016204
		0.038585	0.011802
	Mean	0.03368	0.01431
	Std. Deviation	0.008733	0.001851
	Std. Error of Mean	0.003906	0.0008276
Fig 1i			vWAT_CD			vWAT_HFD			sWAT_CD			sWAT_HFD
		Cap I	46.1427	28.4439	45.2313	12.2421	9.6	11.8497	1.58103	0.895141	3.26531	12.753	2.81215	9.35583
		Cap II	16.3028	15.3061	16.2417	31.3618	28.4	36.8015	8.10277	4.73146	11.2925	6.47773	2.69966	4.44785
		Venous	5.38574	9.31122	4.81586	5.63962	8.66667	11.1753	16.4032	16.7519	16.7347	7.89474	18.8976	15.4908
		Arterial	9.02474	12.2449	9.72616	14.3054	10.2667	10.8863	14.6245	13.8107	14.4218	10.7287	6.18673	7.82209
		Angiogenic	3.05677	9.69388	3.21058	6.74003	14	8.76686	3.35968	2.30179	1.4966	6.78138	3.26209	6.13497
		Fenestrated	0	0	0.094429	0	0	0	14.5257	29.156	17.8231	2.93522	6.52418	4.1411
		Cap III	0.582242	0.510204	0.188857	0.687758	0.266667	0.385356	0.988142	1.02302	0.136054	14.2713	28.7964	18.0982
			vWAT_CD			vWAT_HFD			sWAT_CD			sWAT_HFD
			Mean	SEM	n	Mean	SEM	n	Mean	SEM	n	Mean	SEM	n
		Cap I	39.9393	5.75372	3	11.2306	0.823131	3	1.91383	0.704151	3	8.30701	2.91721	3
		Cap II	15.9502	0.322527	3	32.1878	2.46023	3	8.04225	1.89426	3	4.54175	1.09164	3
		Venous	6.50427	1.41308	3	8.49387	1.60036	3	16.6299	0.113491	3	14.0944	3.2521	3
		Arterial	10.3319	0.97768	3	11.8194	1.25576	3	14.2857	0.244573	3	8.24585	1.32818	3
		Angiogenic	5.32041	2.18719	3	9.83563	2.16283	3	2.38602	0.539473	3	5.39281	1.08158	3
		Fenestrated	0.0314763	0.0314763	3	0	0	3	20.5016	4.43066	3	4.5335	1.05446	3
		Cap III	0.427101	0.120924	3	0.446594	0.125355	3	0.715738	0.290017	3	20.3886	4.34663	3

## Sheet: Fig 2
Fig 2a	Pathway Cap I
	Term	P-value	Adjusted P-value	Odds Ratio	Combined Score	Genes
	PPAR signaling pathway	2.58546e-05	0.00480206	16.1418	170.506	FABP4;FABP5;AQP7;DBI;PPARG
	Hormone-sensitive lipase (HSL)-mediated triacylglycerol hydrolysis	2.66042e-05	0.00480206	67.6531	712.687	FABP4;CAV1;MGLL
	Lipid digestion, mobilization, and transport	0.0001005	0.0119622	18.6082	171.295	FABP4;CAV1;APOE;MGLL
	TGF-beta regulation of extracellular matrix	0.000132545	0.0119622	4.26785	38.1059	CFD;CDKN1C;TSPAN13;JUP;CTSL;CAV1;ERCC1;PPARG;PLIN2;APOE;SEPP1
	Acyl chain remodeling of diacylglycerol and triacylglycerol	0.000250013	0.0159549	133.98	1111.23	MGLL;PNPLA2
	Ghrelin pathway	0.000265179	0.0159549	27.6582	227.768	AQP7;PPARG;PLIN2
	HIF-2-alpha transcription factor network	0.000667562	0.0341408	19.6195	143.455	EGLN1;ADORA2A;KDR
	Antigen processing and presentation	0.000756584	0.0341408	10.6156	76.2912	CTSL;RFXAP;PSME2;PSMB8
	Cell junction organization	0.000867364	0.0347909	10.216	72.0232	CLDN5;JUP;PVRL2;LIMS2
	Vitamin A and carotenoid metabolism	0.00100106	0.0361382	16.8903	116.656	SULT1A1;RBP7;DHRS3
Fig 2b	GO Terms Cap I
	Term	P-value	Adjusted P-value	Odds Ratio	Combined Score	Genes
	negative regulation of endothelial cell proliferation (GO:0001937)	2.92269e-08	3.70013e-05	40.4781	702.221	RGCC;CAV2;CAV1;PPARG;APOE;XDH
	regulation of blood vessel endothelial cell migration (GO:0043535)	3.38698e-07	0.000214396	25.5854	381.175	RGCC;JUP;KDR;HSPB1;PPARG;APOE
	long-chain fatty acid transport (GO:0015909)	5.37057e-07	0.000226638	38.3333	553.425	FABP4;FABP5;PPARG;THRSP;APOE
	negative regulation of epithelial cell proliferation (GO:0050680)	1.70339e-06	0.000539122	18.9789	252.095	CDKN1C;RGCC;CAV2;CAV1;APOE;XDH
	fatty acid transport (GO:0015908)	2.78906e-06	0.000706191	51.2448	655.412	FABP4;FABP5;PPARG;APOE
	receptor-mediated endocytosis of virus by host cell (GO:0019065)	4.31095e-06	0.000909611	152.258	1881.04	CAV2;CTSL;CAV1
	regulation of endothelial cell proliferation (GO:0001936)	7.16696e-06	0.00124402	14.5506	172.366	RGCC;CAV2;CAV1;KDR;APOE;XDH
	triglyceride metabolic process (GO:0006641)	8.46291e-06	0.00124402	20.676	241.492	FABP4;FABP5;CAV1;APOE;PNPLA2
	regulation of angiogenesis (GO:0045765)	8.84374e-06	0.00124402	8.69214	101.14	EGLN1;CLDN5;RAMP2;RGCC;JUP;KDR;HSPB1;PPARG
	negative regulation of blood vessel endothelial cell migration (GO:0043537)	2.52867e-05	0.0032013	27.3113	289.097	RGCC;JUP;PPARG;APOE
Fig 2c	Transcription Factor Cap I
	Term	P-value	Adjusted P-value	Odds Ratio	Combined Score	Genes
	PPARG	5.25835e-06	0.000520577	22.9792	279.328	FABP4;CAV1;UCP2;DBI;PLIN2
	E2F1	6.08334e-05	0.00301125	9.75543	94.6996	CDKN1C;CHEK2;ERCC1;CTNNBIP1;KDR;PPARG
	SREBF1	0.000334776	0.00859448	25.3508	202.858	CAV1;PPARG;THRSP
	KLF2	0.00134814	0.0266932	44.6465	295.07	FABP5;PPARG
	NFKB1	0.00346909	0.05724	5.26282	29.8079	ADORA2A;KDR;PSME2;PLIN2;APOE
	SMAD2	0.00408263	0.05774	23.6269	129.972	RGCC;PPARG
	EGR1	0.00557192	0.0689525	8.92752	46.334	CDKN1C;JUND;IFNGR1
	SIRT1	0.00758324	0.0834157	16.7298	81.6718	UCP2;PPARG
	SP1	0.0119709	0.114766	3.85888	17.0766	SULT1A1;CDKN1C;JUND;UCP2;APOE
Fig 2d	Pathway Cap II
	Term	P-value	Adjusted P-value	Odds Ratio	Combined Score	Genes
	Cell-cell communication	1.84615e-08	6.1846e-06	16.1242	287.133	CDH5;CLDN5;JUP;CDH13;ITGA6;SPTAN1;MLLT4;SPTBN1;LIMS2
	Cell junction organization	2.23586e-07	3.74507e-05	19.1702	293.562	CDH5;CLDN5;JUP;CDH13;ITGA6;MLLT4;LIMS2
	Developmental biology	8.96754e-06	0.00100138	5.82423	67.6886	NRP1;ABLIM1;SEMA6A;ABLIM3;MYO10;LPL;TCF4;CD36;ANGPTL4;SPTAN1;SPTBN1
	Adherens junction actin cytoskeletal organization	1.32036e-05	0.0011058	32.7819	368.305	CDH5;JUP;CDH13;MLLT4
	PPAR signaling pathway	2.58546e-05	0.00155398	16.1418	170.506	FABP5;AQP7;LPL;CD36;ANGPTL4
	TGF-beta regulation of extracellular matrix	2.78324e-05	0.00155398	4.71691	49.4771	PTGER4;CDH5;SYNM;TSPAN13;JUP;CAV1;NPR3;S1PR1;LPL;PLIN2;CD36;ETS2
	Axon guidance	0.000243155	0.00987055	5.3138	44.2204	EFNB1;NRP1;ABLIM1;SEMA6A;ABLIM3;MYO10;SPTAN1;SPTBN1
	Neurophilin interactions with VEGF and VEGF receptor	0.000250013	0.00987055	133.98	1111.23	NRP1;KDR
	Ghrelin pathway	0.000265179	0.00987055	27.6582	227.768	LPL;AQP7;PLIN2
	E-cadherin nascent AJ-like junctions pathway	0.00100106	0.0283407	16.8903	116.656	TJP1;JUP;MLLT4
Fig 2e	GO Terms Cap II
	Term	P-value	Adjusted P-value	Odds Ratio	Combined Score	Genes
	cell-cell junction organization (GO:0045216)	1.89219e-07	0.000197545	19.6834	304.706	TJP1;CDH5;CLDN5;JUP;CDH13;PKP4;LIMS2
	regulation of endothelial cell proliferation (GO:0001936)	4.18454e-07	0.000218433	17.3589	254.946	NRP1;RGCC;CAV2;CAV1;KDR;CDH13;XDH
	cell-cell junction assembly (GO:0007043)	1.01506e-06	0.000353242	20.8832	288.199	TJP1;CDH5;CLDN5;JUP;PKP4;PKN2
	positive regulation of cell-matrix adhesion (GO:0001954)	2.76065e-06	0.00072053	26.5224	339.488	NRP1;JUP;KDR;CDH13;CD36
	lamellipodium assembly (GO:0030032)	8.40818e-06	0.00175563	37.2577	435.405	ABLIM1;ABLIM3;S1PR1;CDH13
	cell junction assembly (GO:0034329)	1.2995e-05	0.00196923	13.0283	146.581	TJP1;CDH5;CLDN5;PKP4;ITGA6;LIMS2
	lamellipodium organization (GO:0097581)	1.32036e-05	0.00196923	32.7819	368.305	ABLIM1;ABLIM3;S1PR1;CDH13
	positive regulation of cell-substrate adhesion (GO:0010811)	2.77325e-05	0.0036191	15.8926	166.76	NRP1;JUP;CDH13;CD36;LIMS2
	negative regulation of endothelial cell proliferation (GO:0001937)	3.55954e-05	0.00379255	24.8247	254.287	RGCC;CAV2;CAV1;XDH
	regulation of stress fiber assembly (GO:0051492)	3.63271e-05	0.00379255	14.9683	153.02	PTGER4;TJP1;NRP1;RGCC;LIMCH1
Fig 2f	Transcription Factor Cap II
	Term	P-value	Adjusted P-value	Odds Ratio	Combined Score	Genes
	PPARA	1.49313e-06	0.000132888	30.4305	408.213	LPL;TXNIP;PLIN2;CD36;ANGPTL4
	PPARG	2.08073e-05	0.000925923	16.9382	182.597	CAV1;TXNIP;PLIN2;CD36;ANGPTL4
	PPARD	0.00110666	0.0262223	50.2298	341.884	LPL;ANGPTL4
	EPAS1	0.00189936	0.0262223	36.5253	228.876	CDH5;KDR
	POU2F2	0.00326841	0.032737	26.7798	153.273	LPL;CD36
	ETS1	0.00331048	0.032737	10.8471	61.9442	CDH5;KDR;FLI1
	SOX2	0.00546108	0.0480768	20.0798	104.618	SEMA6A;ITGA6
	NANOG	0.0059616	0.0480768	19.1227	97.9542	SEMA6A;KDR
	POU5F1	0.00648227	0.0480768	18.2525	91.9687	SEMA6A;ITGA6
	POU5F1	0.00748886	0.0512699	7.98456	39.0791	CAV1;S1PR1;TCF4
Fig 2g	Pathway Cap II vs Cap I
	Term	P-value	Adjusted P-value	Odds Ratio	Combined Score	Genes
	Mitotic Spindle	6.7835e-05	0.00230639	7.64345	73.3651	DYNC1H1;ARHGEF12;DST;MYH9;SSH2;SPTAN1;SPTBN1
	TGF-beta Signaling	0.000159599	0.00271318	16.3703	143.123	TJP1;XIAP;CTNNB1;SPTBN1
	Adipogenesis	0.000534631	0.00605916	6.41508	48.3308	ABCA1;COL4A1;APLP2;LPL;CD36;ANGPTL4
	Apoptosis	0.00135134	0.0114864	6.59155	43.5481	TXNIP;TIMP3;XIAP;CTNNB1;SPTAN1
	Myogenesis	0.00346909	0.0235898	5.26282	29.8079	ABLIM1;COL4A2;MYH9;CD36;SPTAN1
	UV Response Dn	0.00613596	0.0347704	5.82003	29.6448	TJP1;NRP1;DLC1;ATRX
	IL-6/JAK/STAT3 Signaling	0.00975139	0.0473639	7.22121	33.4367	CSF2RB;CD36;IL6ST
	Hedgehog Signaling	0.014227	0.0537464	11.8033	50.195	NRP1;MYH9
	Angiogenesis	0.014227	0.0537464	11.8033	50.195	NRP1;LPL
	Estrogen Response Early	0.0186756	0.0577245	4.14538	16.5009	ABLIM1;MAST4;DLC1;IL6ST
Fig 2h	GO Terms Cap II vs Cap I
	Term	P-value	Adjusted P-value	Odds Ratio	Combined Score	Genes
	branching involved in blood vessel morphogenesis (GO:0001569)	4.36957e-05	0.017357	55.3469	555.587	NRP1;COL4A1;CTNNB1
	cellular response to low-density lipoprotein particle stimulus (GO:0071404)	4.36957e-05	0.017357	55.3469	555.587	ABCA1;LPL;CD36
	positive regulation of cell migration (GO:0030335)	6.62642e-05	0.017357	6.47238	62.2763	SPAG9;TJP1;CDH5;NRP1;FLT1;PECAM1;SYNE2;MAP4K4
	positive regulation of cell-matrix adhesion (GO:0001954)	7.12084e-05	0.017357	20.4732	195.517	NRP1;CD36;UTRN;MAP4K4
	regulation of focal adhesion assembly (GO:0051893)	0.000159599	0.0259348	16.3703	143.123	NRP1;MACF1;DLC1;MAP4K4
	blood vessel endothelial cell migration (GO:0043534)	0.00020569	0.0272606	30.427	258.299	NRP1;CDH5;MYH9
	regulation of cell migration (GO:0030334)	0.000223677	0.0272606	4.78097	40.1856	SPAG9;TJP1;CDH5;MACF1;FLT1;DLC1;PECAM1;SYNE2;MAP4K4
	regulation of cell-matrix adhesion (GO:0001952)	0.000327467	0.0307791	13.4109	107.61	MACF1;CD36;UTRN;MAP4K4
	positive regulation of cell differentiation (GO:0045597)	0.000336155	0.0307791	5.82928	46.6222	SPAG9;SLC6A6;LPL;CTNNB1;TCF4;CD36;IL6ST
	cell-cell junction assembly (GO:0007043)	0.000347252	0.0307791	13.1939	105.095	TJP1;CDH5;CTNNB1;PKP4
Fig 2i	Transcription Factor Cap II vs Cap I
	Term	P-value	Adjusted P-value	Odds Ratio	Combined Score	Genes
	PPARA	4.39878e-05	0.00390721	23.4038	234.778	LPL;TXNIP;CD36;ANGPTL4
	SOX4	0.000373785	0.0114627	100.48	792.969	CTNNB1;TCF4
	SNAI2	0.00110666	0.0203626	50.2298	341.884	TJP1;CTNNB1
	PPARD	0.00134814	0.0206715	44.6465	295.07	LPL;ANGPTL4
	EPAS1	0.00189936	0.024963	36.5253	228.876	CDH5;FLT1
	POU2F2	0.00326841	0.0375867	26.7798	153.273	LPL;CD36
	VHL	0.00452138	0.0417935	22.3131	120.467	COL4A2;TCF4
	PPARG	0.00454277	0.0417935	9.63848	51.9921	TXNIP;CD36;ANGPTL4
	SMAD1	0.00648227	0.0542154	18.2525	91.9687	COL4A2;COL4A1
	LEF1	0.00938063	0.0658316	14.8687	69.4235	CTNNB1;TCF4
Fig 2j	Pathway Venous vWAT HFD vs CD
	Term	P-value	Adjusted P-value	Odds Ratio	Combined Score	Genes
	EGFR1 pathway	1.20675e-05	0.00235816	10.1451	114.893	CLK1;BTG1;CCND1;ARID5B;EMP1;ZFP36L2;MGLL
	Collagen biosynthesis and modifying enzymes	1.78939e-05	0.00235816	17.5141	191.448	COL15A1;COL4A2;COL4A1;SERPINH1;COLGALT1
	HIF-1 transcriptional activity in hypoxia	2.08073e-05	0.00235816	16.9382	182.597	CXCL12;PLIN2;ETS1;HIF1A;ENG
	Cell junction organization	6.68994e-05	0.00568645	13.067	125.604	CDH5;CLDN5;FBLIM1;CDH13;PARVB
	Extracellular matrix organization	0.000108656	0.00738859	11.7253	107.02	COL15A1;COL4A2;COL4A1;SERPINH1;COLGALT1
	Lipid metabolism regulation by peroxisome proliferator-activated receptor alpha (PPAR-alpha)	0.000260054	0.0147364	9.63396	79.5247	ABCA1;PLIN2;CD36;ANGPTL4;RGL1
	BDNF signaling pathway	0.000360385	0.0164336	5.75955	45.6636	XBP1;ABLIM1;CXCL12;BTG1;DLC1;SERPINH1;CALR
	PPAR signaling pathway	0.000411735	0.0164336	12.583	98.0863	FABP5;DBI;CD36;ANGPTL4
	AP-1 transcription factor network	0.000435008	0.0164336	12.3918	95.914	GJA1;CCND1;ETS1;HIF1A
	Cell-cell communication	0.000498696	0.0169556	8.30603	63.155	CDH5;CLDN5;FBLIM1;CDH13;PARVB
Fig 2k	GO Terms Venous vWAT HFD vs CD
	Term	P-value	Adjusted P-value	Odds Ratio	Combined Score	Genes
	regulation of angiogenesis (GO:0045765)	8.00639e-08	9.56763e-05	11.2202	183.343	CDH5;CLDN5;XBP1;SPARC;BTG1;FLT1;COL4A2;ANGPTL4;ETS1;HIF1A
	positive regulation of vasculature development (GO:1904018)	8.46544e-07	0.00050581	15.5239	217.056	CDH5;XBP1;BTG1;FLT1;ANGPTL4;ETS1;HIF1A
	positive regulation of endothelial cell migration (GO:0010595)	4.84214e-06	0.00119984	15.6466	191.485	SCARB1;NUS1;SPARC;CALR;ETS1;HIF1A
	transmembrane receptor protein serine/threonine kinase signaling pathway (GO:0007178)	5.02026e-06	0.00119984	11.6862	142.595	ACVRL1;CDH5;CLDN5;DDX5;PDCD4;INHBB;ENG
	extracellular matrix organization (GO:0030198)	2.1292e-05	0.00363485	6.59166	70.9077	COL15A1;SPARC;COL4A2;ADAM15;COL4A1;SERPINH1;BGN;COLGALT1;FBLN5
	regulation of cell migration (GO:0030334)	4.11782e-05	0.00580182	5.38434	54.3689	ACVRL1;CDH5;CLDN5;XBP1;CXCL12;FLT1;ADAM15;DLC1;CDH13;ENG
	cellular response to low-density lipoprotein particle stimulus (GO:0071404)	4.36957e-05	0.00580182	55.3469	555.587	ABCA1;CDH13;CD36
	regulation of endothelial cell migration (GO:0010594)	8.81729e-05	0.00870531	12.2861	114.705	ACVRL1;SCARB1;SPARC;CALR;ETS1
	collagen fibril organization (GO:0030199)	8.81729e-05	0.00870531	12.2861	114.705	COL15A1;COL4A2;COL4A1;SERPINH1;COLGALT1
	positive regulation of nitric-oxide synthase activity (GO:0051000)	9.65274e-05	0.00870531	40.5796	375.186	NUS1;SCARB1;HIF1A
Fig 2l	Transcription Factor Venous vWAT HFD vs CD
	Term	P-value	Adjusted P-value	Odds Ratio	Combined Score	Genes
	VHL	2.78906e-06	0.00044696	51.2448	655.412	SPARC;CCND1;COL4A2;HIF1A
	PPARG	5.25835e-06	0.00044696	22.9792	279.328	SCARB1;CCND1;DBI;PLIN2;ANGPTL4
	SP1	0.000441594	0.0187678	5.55991	42.9509	ABCA1;SCARB1;CDH5;SPARC;LGALS1;CCND1;ETS1
	PPARA	0.00100106	0.0209036	16.8903	116.656	PLIN2;CD36;ANGPTL4
	EGR1	0.00103224	0.0209036	9.72754	66.8868	FLT1;CCND1;HIF1A;SOD1
	KLF4	0.00107828	0.0209036	16.433	112.277	CDH5;CCND1;SOD1
	NFKB2	0.00110666	0.0209036	50.2298	341.884	CCND1;HIF1A
	PPARD	0.00110666	0.0209036	50.2298	341.884	ANGPTL4;SOD1
	EPAS1	0.00189936	0.0269076	36.5253	228.876	CDH5;FLT1
	HDAC7	0.00189936	0.0269076	36.5253	228.876	AKAP12;HIF1A
Fig 2m	Pathway Arterial vWAT HFD vs CD
	Term	P-value	Adjusted P-value	Odds Ratio	Combined Score	Genes
	FSH regulation of apoptosis	7.46291e-06	0.00297024	7.56612	89.3223	COL18A1;ABLIM1;TUBA1A;ZEB1;S100A6;CYP4B1;CD36;SGK1;FILIP1L
	PPAR signaling pathway	2.58546e-05	0.00514506	16.1418	170.506	FABP5;ACOX1;LPL;CD36;ANGPTL4
	ECM-receptor interaction	6.68994e-05	0.00887532	13.067	125.604	COL4A2;COL4A1;LAMA4;CD36;HSPG2
	Lipid digestion, mobilization, and transport	0.0001005	0.00999979	18.6082	171.295	ABCA1;LPL;HSPG2;MGLL
	Focal adhesion	0.000180835	0.0110333	6.48235	55.8644	CCND3;CCND1;COL4A2;COL4A1;LAMA4;CAPN2;ACTN4
	Amoebiasis	0.000192464	0.0110333	10.312	88.2252	COL4A2;COL4A1;LAMA4;GNA11;ACTN4
	Lipid metabolism regulation by peroxisome proliferator-activated receptor alpha (PPAR-alpha)	0.000260054	0.0110333	9.63396	79.5247	ABCA1;ACOX1;PLIN2;CD36;ANGPTL4
	Ghrelin pathway	0.000265179	0.0110333	27.6582	227.768	ABCA1;LPL;PLIN2
	Developmental biology	0.000276974	0.0110333	4.63853	37.9969	CCND3;ABLIM1;COL4A2;COL4A1;AP2S1;LPL;CD36;ANGPTL4;AP2B1
	Collagen biosynthesis and modifying enzymes	0.000308503	0.0110333	13.6351	110.223	COL18A1;COL4A2;COL4A1;SERPINH1
Fig 2n	GO Terms Arterial vWAT HFD vs CD
	Term	P-value	Adjusted P-value	Odds Ratio	Combined Score	Genes
	regulation of angiogenesis (GO:0045765)	8.00639e-08	7.97436e-05	11.2202	183.343	SPARC;BTG1;COL4A2;JUP;ANXA3;ANGPTL4;GLUL;HSPG2;HIF1A;CD34
	cellular response to low-density lipoprotein particle stimulus (GO:0071404)	5.89802e-07	0.000293722	82.0165	1176.4	ABCA1;LPL;CDH13;CD36
	extracellular matrix organization (GO:0030198)	2.86181e-06	0.000950122	7.43047	94.8429	COL18A1;SPARC;COL4A2;ADAM15;COL4A1;LAMA4;CAPN2;SERPINH1;NID1;HSPG2
	regulation of endothelial cell differentiation (GO:0045601)	1.02705e-05	0.00204331	101.495	1165.79	ZEB1;BTG1;APOLD1
	positive regulation of vasculature development (GO:1904018)	1.2995e-05	0.00204331	13.0283	146.581	BTG1;JUP;ANXA3;ANGPTL4;HIF1A;CD34
	extracellular structure organization (GO:0043062)	1.38884e-05	0.00204331	8.14351	91.0807	COL18A1;SPARC;COL4A2;ADAM15;COL4A1;LAMA4;NID1;HSPG2
	external encapsulating structure organization (GO:0045229)	1.43606e-05	0.00204331	8.10413	90.3694	COL18A1;SPARC;COL4A2;ADAM15;COL4A1;LAMA4;NID1;HSPG2
	positive regulation of angiogenesis (GO:0045766)	2.70527e-05	0.00336806	11.3621	119.503	BTG1;JUP;ANXA3;ANGPTL4;HIF1A;CD34
	regulation of lipoprotein lipase activity (GO:0051004)	0.000155608	0.0172206	33.8112	296.463	LPL;ANGPTL4;GPIHBP1
	lipid transport across blood-brain barrier (GO:1990379)	0.000250013	0.0240108	133.98	1111.23	FABP5;CD36
Fig 2o	Transcription Factor Arterial vWAT HFD vs CD
	Term	P-value	Adjusted P-value	Odds Ratio	Combined Score	Genes
	VHL	2.78906e-06	0.000218941	51.2448	655.412	SPARC;CCND1;COL4A2;HIF1A
	STAT3	7.73059e-06	0.000404568	10.9021	128.322	ABCA1;LGALS3BP;CCND3;CCND1;UCP2;HIF1A;S100A11
	PPARA	8.49393e-05	0.00333387	19.4963	182.75	UCP2;LPL;CD36;ANGPTL4
	PPARG	0.000118034	0.00370625	17.7974	160.969	CCND1;UCP2;PLIN2;ANGPTL4
	RELA	0.000839344	0.015219	4.96581	35.1723	ABCA1;THBD;CXCL12;CCND1;S100A6;LPL;HIF1A
	NFKB	0.000872424	0.015219	4.93175	34.7404	ABCA1;THBD;CXCL12;CCND1;S100A6;LPL;HIF1A
	NFKB2	0.00110666	0.0157951	50.2298	341.884	CCND1;HIF1A
	PPARD	0.00110666	0.0157951	50.2298	341.884	LPL;ANGPTL4
	KLF2	0.00134814	0.0162814	44.6465	295.07	THBD;FABP5
	HDAC7	0.00189936	0.0198799	36.5253	228.876	ACTN4;HIF1A

## Sheet: Fig 3
Fig 3b	Fold change							Raw Ct Values
	CD			HFD				CD				HFD
	Col1a1	Col1a2	Col3a1	Col1a1	Col1a2	Col3a1		Col1a1	Col1a2	Col3a1	Cph	Col1a1	Col1a2	Col3a1	Cph
	1.06639	0.754261	0.787854	4.05994	3.74332	4.88195		24.3671	24.6078	24.3684	18.6616	22.7111	22.5694	22.0097	18.9344
	1.41554	1.31696	1.55289	2.57432	2.1896	2.93252		24.2103	24.0556	23.6413	18.9135	22.6008	22.5755	21.9775	18.1668
	1.08225	1.05516	1.19284	3.39945	2.98589	4.18297		24.0397	23.8174	23.4639	18.3555	22.6785	22.6068	21.9439	18.6456
	0.818096	1.13136	0.928197	2.81717	2.53442	2.93203		25.5693	24.8427	24.9517	19.4814	23.3549	23.2486	22.8618	19.0509
	0.754329	0.749967	0.720995	3.8076	3.21669	4.3032		25.2099	24.9593	24.8397	19.0049	22.6167	22.6011	22.0048	18.7474
	0.991898	1.12446	1.02391	2.58764	2.43432	3.00945		24.4346	23.9948	23.9534	18.6247	22.6537	22.483	22.0005	18.2272
	1.18071	0.979171	1.07252	1.35387	1.13695	2.20874		24.1248	23.8175	23.426	22.5618	25.2964	25.36	23.1423	23.9308
	1.36422	0.222344	1.32697	1.37413	0.347021	2.18958		24.1192	23.9132	23.354	22.7646	23.4067	23.5894	21.6882	22.0625
	0.771231	0.287757	0.905742	0.786101	0.181627	1.36274		24.5851	24.2351	23.429	22.4077	24.0956	24.2215	22.4075	21.9457
	0.809787	1.08338	0.759412	0.663169	0.427687	1.35071		25.0847	25.0312	24.1696	22.9776	23.8997	24.2567	22.478	21.5044
	0.994072	1.00724	1.02153	1.10952	2.02861	2.25551		24.7839	24.7593	23.8873	22.9727	24.5057	24.2934	22.9447	22.8529
Mean	1.02142	1.02203	1.03445	3.20769	2.85071	3.70702		Data normalised to Cph
SEM	0.0956743	0.0924199	0.124409	0.262114	0.235192	0.348784
Fig 3c	Pathway Cap III
	Term						P-value	Adjusted P-value	Odds Ratio	Combined Score	Genes
	Beta-1 integrin cell surface interactions						1.43943e-09	4.37587e-07	29.4268	599.1	COL1A1;COL3A1;COL1A2;COL6A1;COL5A2;FN1;COL6A3;FBN1
	Integrins in angiogenesis						3.65412e-09	5.55427e-07	25.8495	502.188	COL1A1;HSP90AA1;COL3A1;COL1A2;COL6A1;COL5A2;FN1;COL6A3
	NCAM1 interactions						8.62514e-08	8.62757e-06	33.01	536.94	COL1A1;COL3A1;COL1A2;COL5A2;COL6A1;COL6A3
	Syndecan 1 pathway						1.13521e-07	8.62757e-06	31.3563	501.428	COL1A1;COL3A1;COL1A2;COL5A2;COL6A1;COL6A3
	ECM-receptor interaction						2.23586e-07	1.3594e-05	19.1702	293.562	COL1A1;COL3A1;COL1A2;COL6A1;COL5A2;FN1;COL6A3
	Extracellular matrix organization						4.50656e-07	2.28333e-05	17.1562	250.697	COL1A1;COL3A1;COL1A2;COL6A1;COL5A2;TIMP2;COL6A3
	Collagen biosynthesis and modifying enzymes						8.44448e-07	3.66732e-05	21.6054	302.143	COL1A1;COL3A1;COL1A2;COL6A1;COL5A2;COL6A3
	Developmental biology						1.38906e-06	4.86793e-05	6.44118	86.8714	COL1A1;HSP90AA1;COL3A1;COL1A2;COL5A2;COL6A1;MSN;MYH9;COL6A3;MYH11;NR2F2;KLF4
	NCAM signaling for neurite out-growth						1.44116e-06	4.86793e-05	19.574	263.272	COL1A1;COL3A1;COL1A2;COL6A1;COL5A2;COL6A3
	Focal adhesion						2.79085e-06	8.48419e-05	8.59254	109.891	COL1A1;COL3A1;COL1A2;PPP1R12A;COL5A2;COL6A1;FN1;COL6A3;ACTB
Fig 3d	GO Terms Cap III
	Term						P-value	Adjusted P-value	Odds Ratio	Combined Score	Genes
	extracellular matrix organization (GO:0030198)						3.76358e-09	3.75605e-06	10.0949	195.819	POSTN;FN1;DPT;DCN;COL1A1;COL3A1;COL1A2;ADAMTS1;COL5A2;COL6A1;TIMP2;COL6A3;FBN1
	extracellular structure organization (GO:0043062)						1.22684e-08	4.28143e-06	11.7417	213.889	COL1A1;POSTN;COL3A1;COL1A2;ADAMTS1;COL5A2;COL6A1;FN1;COL6A3;DCN;FBN1
	external encapsulating structure organization (GO:0045229)						1.287e-08	4.28143e-06	11.6841	212.281	COL1A1;POSTN;COL3A1;COL1A2;ADAMTS1;COL5A2;COL6A1;FN1;COL6A3;DCN;FBN1
	collagen fibril organization (GO:0030199)						3.33205e-07	8.31345e-05	17.9968	268.413	COL1A1;COL3A1;COL1A2;COL6A1;COL5A2;COL6A3;DPT
	supramolecular fiber organization (GO:0097435)						7.20674e-05	0.0143846	5.59411	53.3561	COL1A1;COL3A1;SLK;COL1A2;COL5A2;COL6A1;DPT;COL6A3;MYH11
	cellular protein metabolic process (GO:0044267)						0.000262752	0.0437045	4.67335	38.5285	IGFBP5;APLP2;RPL12;FN1;CALU;RRBP1;RPL23A;FSTL1;FBN1
	regulation of gene expression (GO:0010468)						0.000329112	0.046922	3.08757	24.7596	KDM6B;AHNAK;TIPARP;FUS;ATRX;FN1;MSN;KLF4;ZFP36L1;CLK1;SFPQ;NFIA;NFKBIZ;SPRY2;CALR
	skin morphogenesis (GO:0043589)						0.000521576	0.0502023	80.3798	607.563	COL1A1;COL1A2
	positive regulation of telomere maintenance (GO:0032206)						0.00055739	0.0502023	20.9747	157.147	PPP1R10;ATRX;HNRNPA2B1
	integrin-mediated signaling pathway (GO:0007229)						0.000565647	0.0502023	11.5162	86.1128	COL3A1;ADAMTS1;FN1;MYH9
Fig 3e	Transcription Factor Cap III
	Term						P-value	Adjusted P-value	Odds Ratio	Combined Score	Genes
	STAT6						3.18704e-05	0.00414315	25.6018	265.077	COL1A1;SELP;COL1A2;FOSB
	MYC						0.000109012	0.00708575	18.1938	166.001	NFIA;HNRNPA2B1;HNRNPA1;PTMA
	ERG						0.000334776	0.014507	25.3508	202.858	ADAMTS1;PIM1;ERG
	TFAP2A						0.000459205	0.0149242	12.2062	93.8169	COL1A1;IGFBP5;TIMP2;SPRY2
	MYBL2						0.000693145	0.0180218	66.9798	487.229	COL1A1;NCL
	NFIC						0.00134814	0.0292097	44.6465	295.07	COL1A1;KLF4
	GTF2I						0.00289339	0.0433535	28.6941	167.726	AKAP12;HSPA5
	RUNX2						0.00300139	0.0433535	11.25	65.3476	COL1A1;COL1A2;NR2F2
	HDAC1						0.00557192	0.0589559	8.92752	46.334	COL1A2;HSPA5;KLF4
	SOX9						0.0059616	0.0589559	19.1227	97.9542	KLF4;NES
	FLI1						0.00648227	0.0589559	18.2525	91.9687	COL1A2;ERG
Fig 3f	Pathway sWAT Venous HFD vs CD
	Term						P-value	Adjusted P-value	Odds Ratio	Combined Score	Genes
	PPAR signaling pathway						5.66488e-08	1.71646e-05	23.8262	397.573	FABP4;FABP5;AQP7;LPL;DBI;CD36;ANGPTL4
	RAGE pathway						1.30238e-05	0.00197311	18.7917	211.382	CLDN5;EDN1;FABP4;ID1;CYBA
	Interferon Alpha Response						0.000132608	0.00258586	11.2132	100.113	IFITM3;BST2;LPAR6;IRF7;TXNIP
	Leukocyte transendothelial migration						0.000318401	0.0254716	9.20154	74.0927	CLDN5;CYBA;ACTB;MYL12A;MYL12B
	Sema4D in semaphorin signaling						0.00041516	0.0254716	23.3984	182.199	RRAS;RHOC;MYL12B
	Tight junction						0.000573175	0.0254716	8.04484	60.0493	CLDN5;RRAS;ACTB;MYL12A;MYL12B
	TGF-beta regulation of extracellular matrix						0.000573739	0.0254716	3.83012	28.5854	EDN1;CSRP2;RRAS;CTSL;MGST1;LPL;CD36;SEPP1;TM4SF1;S100A11
	Transcriptional regulation of white adipocyte differentiation						0.000624953	0.0254716	11.1995	82.6284	FABP4;LPL;CD36;ANGPTL4
	Cross-presentation of particulate exogenous antigens (phagosomes)						0.000693145	0.0254716	66.9798	487.229	CYBA;CD36
	Respiratory electron transport, ATP biosynthesis by chemiosmotic coupling, and heat production by uncoupling proteins						0.000756584	0.0254716	10.6156	76.2912	UQCRB;UCP2;ETFB;UQCRH
Fig 3g	GO Terms sWAT Venous HFD vs CD
	Term						P-value	Adjusted P-value	Odds Ratio	Combined Score	Genes
	regulation of angiogenesis (GO:0045765)						8.84374e-06	0.00753751	8.69214	101.14	CLDN5;RAMP2;RGCC;SPARC;RRAS;HSPB1;CTSH;ANGPTL4
	cell-cell junction assembly (GO:0007043)						2.08073e-05	0.00753751	16.9382	182.597	CLDN5;RAMP2;FSCN1;RHOC;ACTB
	acylglycerol catabolic process (GO:0046464)						2.84391e-05	0.00753751	26.429	276.652	FABP4;FABP5;LPL;MGLL
	platelet aggregation (GO:0070527)						3.18704e-05	0.00753751	25.6018	265.077	HSPB1;CLIC1;MYL12A;ACTB
	cellular response to low-density lipoprotein particle stimulus (GO:0071404)						4.36957e-05	0.00753751	55.3469	555.587	CD81;LPL;CD36
	regulation of lipase activity (GO:0060191)						4.36957e-05	0.00753751	55.3469	555.587	LPL;RHOC;GPIHBP1
	homotypic cell-cell adhesion (GO:0034109)						7.12084e-05	0.0105287	20.4732	195.517	HSPB1;CLIC1;MYL12A;ACTB
	fatty acid transport (GO:0015908)						0.000133868	0.0173192	35.8019	319.305	FABP4;FABP5;CD36
	regulation of lipoprotein lipase activity (GO:0051004)						0.000155608	0.017389	33.8112	296.463	LPL;ANGPTL4;GPIHBP1
	positive regulation of vasculature development (GO:1904018)						0.00016801	0.017389	10.6325	92.4124	RAMP2;RRAS;HSPB1;CTSH;ANGPTL4
Fig 3h	Transcription Factor sWAT Venous HFD vs CD
	Term						P-value	Adjusted P-value	Odds Ratio	Combined Score	Genes
	PPARA						1.49313e-06	0.00011945	30.4305	408.213	FABP4;LPL;TXNIP;CD36;ANGPTL4
	FOXO1						6.02279e-06	0.000160608	40.9876	492.67	EDN1;FABP4;TXNIP;KLF2
	PPARG						2.08073e-05	0.000416145	16.9382	182.597	FABP4;TXNIP;DBI;CD36;ANGPTL4
	NFE2L2						0.000148349	0.00197799	16.7052	147.272	PRDX1;MGST1;TXNIP;CD36
	STAT1						0.000867364	0.00991273	10.216	72.0232	EDN1;CTSL;IRF7;XAF1
	PPARD						0.00110666	0.0110666	50.2298	341.884	LPL;ANGPTL4
	SP1						0.00248908	0.0181024	4.69737	28.1647	SPARC;LGALS1;CSRP2;UCP2;MGST1;LPL
	GTF2I						0.00289339	0.0192893	28.6941	167.726	CSRP2;ID1
	POU2F2						0.00326841	0.0201133	26.7798	153.273	LPL;CD36
	CEBPA						0.0274212	0.140817	8.18388	29.4328	ID1;GAPDH
Fig 3i	Pathway sWAT Arterial HFD vs CD
	Term						P-value	Adjusted P-value	Odds Ratio	Combined Score	Genes
	Epithelial Mesenchymal Transition						6.96139e-08	2.5061e-06	11.3991	187.86	SPARC;CALD1;TPM1;COL5A2;HTRA1;EMP3;VIM;MYL9;FBLN5;FERMT2
	Smooth muscle contraction						4.1784e-06	0.000639071	45.5464	564.119	CALD1;TPM1;MYL9;MYL12B
	Muscle contraction						4.75146e-06	0.000639071	23.5026	288.073	CALD1;TPM1;VIM;MYL9;MYL12B
	FSH regulation of apoptosis						5.65739e-05	0.00507279	6.62669	64.8088	RGS5;TUBA1A;TPM1;BAG1;PPAP2A;S100A6;UPP1;FILIP1L
	Oncostatin M						0.000180414	0.0121328	5.56329	47.957	ANXA3;TPM1;TIMP2;CTSH;VIM;SEPP1;CST6;MGLL
	Sema4D in semaphorin signaling						0.00041516	0.0223356	23.3984	182.199	RHOC;MYL9;MYL12B
	Prostaglandin biosynthesis and regulation						0.000506987	0.0227299	21.7249	164.827	ANXA2;ANXA3;S100A6
	Striated muscle contraction						0.000927436	0.0317488	17.3738	121.322	TPM1;VIM;MYL9
	T cell receptor regulation of apoptosis						0.000944203	0.0317488	3.57764	24.9188	PSMD12;PRDX4;FABP4;DDAH2;PRDX1;PDCD5;BAG1;S100A6;VIM;RHOC
	Hormone-sensitive lipase (HSL)-mediated triacylglycerol hydrolysis						0.00161245	0.0444351	40.1798	258.356	FABP4;MGLL
Fig 3j	GO Terms sWAT Arterial HFD vs CD
	Term						P-value	Adjusted P-value	Odds Ratio	Combined Score	Genes
	muscle contraction (GO:0006936)						4.91951e-05	0.0401924	10.1546	100.73	CALD1;TPM1;VIM;MYL9;MYL12A;MYL12B
	protein localization to cell surface (GO:0034394)						0.000373578	0.0513104	24.3355	192.065	EMP2;FBLN5;GPIHBP1
	positive regulation of lipoprotein particle clearance (GO:0010986)						0.000373785	0.0513104	100.48	792.969	ANXA2;GPIHBP1
	membrane raft assembly (GO:0001765)						0.000373785	0.0513104	100.48	792.969	ANXA2;EMP2
	supramolecular fiber organization (GO:0097435)						0.000406939	0.0513104	4.90448	38.2885	FKBP1A;TPM1;COL5A2;STMN2;EMP2;VIM;RHOC;FBLN5
	bleb assembly (GO:0032060)						0.000521576	0.0513104	80.3798	607.563	EMP2;EMP3
	regulation of angiogenesis (GO:0045765)						0.000578197	0.0513104	6.31643	47.0928	RAMP2;SPARC;ANXA3;SERPINF1;CTSH;EMP2
	T cell mediated cytotoxicity (GO:0001913)						0.000693145	0.0513104	66.9798	487.229	CTSH;EMP2
	acylglycerol catabolic process (GO:0046464)						0.00072748	0.0513104	19.0054	137.332	FABP4;FABP5;MGLL
	neutrophil degranulation (GO:0043312)						0.000737167	0.0513104	4.02641	29.0413	PSMD12;PRDX4;ANXA2;FABP5;ANXA3;FTH1;TIMP2;CTSH;PDAP1
Fig 3k	Transcription Factor sWAT Arterial HFD vs CD
	Term						P-value	Adjusted P-value	Odds Ratio	Combined Score	Genes
	ERG						0.000693145	0.0450544	66.9798	487.229	ICAM2;VIM
	NFKBIA						0.00408263	0.106121	23.6269	129.972	PON2;S100A6
	ETV4						0.00546108	0.106121	20.0798	104.618	TIMP2;VIM
	PARP1						0.00702289	0.106121	17.4581	86.5672	SERPINF1;VIM
	PPARA						0.0165707	0.176112	10.8447	44.4644	TUBA1B;FABP4
	HDGF						0.0299235	0.176112	39.788	139.62	VIM
	ZEB2						0.0299235	0.176112	39.788	139.62	VIM
	SOX4						0.0299235	0.176112	39.788	139.62	CALD1
	FOXC2						0.0348239	0.176112	33.155	111.316	GJA4

## Sheet: Fig 4
Fig 4b	Fold change															Raw Ct Values
	CD							HFD								CD								HFD
	Plvap	Itm2a	Col13a1	Esm1	Slco2a1	Thbd	Vwa1	Plvap	Itm2a	Col13a1	Esm1	Slco2a1	Thbd	Vwa1		Plvap	Itm2a	Col13a1	Esm1	Slco2a1	Thbd	Vwa1	Cph	Plvap	Itm2a	Col13a1	Esm1	Slco2a1	Thbd	Vwa1	Cph
	0.660353	0.567595	0.510739	0.65239	0.586666	0.927235	0.60252	0.624272	0.539867	0.383013	0.770934	0.614857	0.677565	0.888098		20.6226	26.2259	26.2682	25.7992	23.7731	21.9675	24.3056	18.6616	20.9764	26.5709	26.9561	25.831	23.9781	22.6928	24.0186	18.9344
	1.13347	1.01902	1.08014	1.19181	1.18015	0.814273	1.10955	0.614069	0.308439	0.196886	0.887464	0.397625	0.458864	0.55825		20.095	25.6335	25.4395	25.1816	23.0166	22.4067	23.6765	18.9135	20.2326	26.611	27.1486	24.8604	23.8394	22.4876	23.9209	18.1668
	0.894588	0.92632	0.985148	1.04313	1.0015	1.1386	1.08753	1.01893	0.453754	0.351163	0.784039	0.618122	0.343642	0.653258		19.8785	25.2132	25.0144	24.8159	22.6955	21.3651	23.1475	18.3555	19.9809	26.5329	26.7927	25.518	23.6818	23.3835	24.1729	18.6456
	1.34736	1.1006	1.74352	1.23182	1.60747	0.860992	1.6177	1.01364	0.588448	0.439412	0.903848	0.868568	1.01378	0.696592		20.4136	25.1579	25.3167	25.702	23.1387	22.8942	23.7005	19.4814	20.3937	26.5632	26.8745	25.7181	23.5963	22.228	24.4856	19.0509
	1.0095	0.858829	0.936477	0.940015	0.782453	1.25181	0.822045	0.629994	0.318719	0.180284	0.65019	0.534221	0.94285	0.625348		20.3536	25.9717	25.7369	25.6155	23.701	21.8778	24.2007	19.0049	20.7763	27.1443	27.8563	25.8898	23.994	22.0292	24.3377	18.7474
	1.09799	1.03459	1.12692	1.06479	1.14663	1.07928	1.0343	0.648206	0.495278	0.347562	0.93587	0.568002	0.62101	0.673795		19.8521	25.3229	25.0895	25.0554	22.7694	21.7115	23.489	18.6247	20.215	25.9881	26.3891	24.8441	23.3853	22.1114	23.7098	18.2272
	1.07567	0.764412	0.954563	0.643335	0.892217	0.988906	1.03935	0.616526	0.222416	0.102875	0.329122	0.644565	0.538719	0.166345		18.893	26.9853	27.0564	25.0332	25.1489	23.3979	23.4875	22.562	21.065	30.1354	31.6394	27.3692	26.9869	25.6432	27.5	23.931
	1.2611	2.02546	1.59093	1.833	1.5356	0.87116	1.38706	0.409615	0.144481	0.082464	0.240274	0.421104	0.360177	0.260516		18.8665	25.7825	26.5224	23.7257	24.5685	23.7838	23.2742	22.765	19.7869	28.8898	30.0904	25.9551	25.7331	24.356	24.9848	22.063
	1.11093	0.871824	1.06505	0.76365	1.00135	2.30728	0.980048	0.165797	0.210506	0.080036	0.221899	0.356457	0.189575	0.134858		18.6925	26.6417	26.7444	24.6319	24.8284	22.0216	23.4183	22.408	20.9747	28.2298	30.0165	25.9529	25.8565	25.1649	25.8177	21.946
	0.743036	0.88657	0.882809	0.862218	0.793674	0.943716	0.785492	0.188304	0.079585	0.046812	0.360393	0.242303	0.203391	0.088644		19.8427	27.1875	27.5851	25.0267	25.7337	23.8814	24.3076	22.978	20.3491	29.1911	30.3483	24.8112	25.9715	24.6215	25.9811	21.504
	0.893049	0.835618	0.700339	1.28792	0.918379	0.533097	0.901054	0.3537	0.179957	0.086271	0.347783	0.822563	0.59729	0.280137		19.5724	27.2679	27.9142	24.4428	25.5182	24.7003	24.1045	22.973	20.7886	29.363	30.8153	26.2116	25.5571	24.4163	25.67	22.853
Mean	1.02064	0.990076	1.05242	1.04673	1.04055	1.06512	1.03333	0.571186	0.32195	0.208798	0.584711	0.55349	0.540624	0.456895		Data normalised to Cph
SEM	0.0627859	0.112262	0.106506	0.10339	0.0939427	0.136456	0.0846058	0.0851033	0.0521224	0.0435915	0.0862115	0.0576804	0.0814136	0.0831859
Fig 4e	Pathway Fenestrated
	Term						P-value	Adjusted P-value	Odds Ratio	Combined Score	Genes
	Neurophilin interactions with VEGF and VEGF receptor						1.24078e-06	0.000435514	304.546	4141.75	NRP1;FLT1;KDR
	BDNF signaling pathway						7.01793e-06	0.00123165	7.62694	90.5092	NR4A2;NR4A1;CXCL12;IGFBP3;DLC1;LMNA;EMP3;CLU;CD200
	Signaling by VEGF						2.00266e-05	0.00221891	76.1135	823.43	NRP1;FLT1;KDR
	HIF-2-alpha transcription factor network						2.52867e-05	0.00221891	27.3113	289.097	FLT1;BHLHE40;KDR;ABCG2
	Glycosaminoglycan biosynthesis: keratan sulfate						5.44194e-05	0.00382025	50.7321	498.128	FUT8;B4GALT4;CHST2
	HIF-1 transcriptional activity in hypoxia						0.000347252	0.018919	13.1939	105.095	CXCL12;BHLHE40;ENO1;ABCG2
	FSH regulation of apoptosis						0.000377303	0.018919	5.71397	45.0402	COL15A1;IGFBP3;PPAP2A;ARL6IP5;SGK1;CLU;IER3
	Interleukin-5 regulation of apoptosis						0.00082119	0.0353126	7.40408	52.6042	ENO1;SGK1;ZFP36L2;IER3;HBEGF
	Nuclear receptors						0.000927436	0.0353126	17.3738	121.322	NR4A2;NR4A1;NR5A2
	EGFR1 pathway						0.00104641	0.0353126	6.9983	48.0251	IGFBP3;PPAP2B;ZFP36L2;IER3;HBEGF
Fig 4f	GO Terms Fenestrated
	Term						P-value	Adjusted P-value	Odds Ratio	Combined Score	Genes
	VEGF-activated receptor activity (GO:0005021)						4.31095e-06	0.000685441	152.258	1881.04	NRP1;FLT1;KDR
	sodium channel regulator activity (GO:0017080)						3.55954e-05	0.00280537	24.8247	254.287	ATP2B4;FXYD5;SGK1;SCN1B
	amyloid-beta binding (GO:0001540)						5.29316e-05	0.00280537	13.7667	135.554	CST3;RAMP3;CLU;HSPG2;ITM2A
	transmembrane receptor protein tyrosine kinase activity (GO:0004714)						0.000240452	0.00795043	14.6119	121.761	NRP1;FLT1;KDR;CRIM1
	calcitonin family receptor activity (GO:0097642)						0.000250013	0.00795043	133.98	1111.23	CALCRL;RAMP3
	glucocorticoid receptor binding (GO:0035259)						0.000888253	0.0235387	57.4084	403.366	NR4A2;NR4A1
	bHLH transcription factor binding (GO:0043425)						0.00546108	0.105322	20.0798	104.618	LMO2;BHLHE40
	semaphorin receptor binding (GO:0030215)						0.0059616	0.105322	19.1227	97.9542	SEMA7A;SEMA3F
	low-density lipoprotein particle receptor binding (GO:0050750)						0.0059616	0.105322	19.1227	97.9542	CLU;HSPG2
	chemorepellent activity (GO:0045499)						0.00702289	0.111664	17.4581	86.5672	SEMA7A;SEMA3F
Fig 4g	Transcription factor Fenestrated ECs
	Term						P-value	Adjusted P-value	Odds Ratio	Combined Score	Genes
	EPAS1						3.44587e-05	0.00293457	60.8847	625.636	FLT1;KDR;ABCG2
	ESR1						4.13319e-05	0.00293457	14.5452	146.817	FLT1;NR5A2;CXCL12;KDR;ABCG2
	HIF1A						6.31685e-05	0.00298998	13.2352	127.98	NR4A1;ACE;CXCL12;ENO1;HBEGF
	NR3C2						0.000521576	0.0185159	80.3798	607.563	TSC22D3;SGK1
	PER1						0.000888253	0.0252264	57.4084	403.366	BHLHE40;FXYD5
	VDR						0.00124378	0.0294361	15.5887	104.282	PODXL;IGFBP3;BHLHE40
	HDAC7						0.00189936	0.0385298	36.5253	228.876	NR4A1;MEF2C
	CLOCK						0.00254006	0.0408533	30.9029	184.662	THBD;BHLHE40
	SP3						0.0025893	0.0408533	7.487	44.5953	ACE;IGFBP3;KDR;HBEGF
	RELA						0.00424284	0.0565544	4.19711	22.9268	THBD;CXCL12;IER3;ABCG2;GADD45G;HBEGF
Fig 4l	Fold change							Raw Ct values
	CD			HFD				CD				HFD
	Kdr	Flt1	Flt4	Kdr	Flt1	Flt4		Kdr	Flt1	Flt4	Cph	Kdr	Flt1	Flt4	Cph
	1.18581	1.08402	1.03933	0.666943	0.543133	0.779447		19.6485	20.2398	24.1906	18.6616	20.7515	21.5095	24.8785	18.9344
	0.766626	0.782769	0.917659	0.641767	0.507018	0.693439		20.5296	20.9613	24.6221	18.9135	20.0394	20.8412	24.2796	18.1668
	0.944344	0.927119	0.895988	0.737405	0.599898	0.835771		19.6709	20.1592	24.0986	18.3555	20.3178	21.0774	24.4891	18.6456
	0.911258	1.05713	1.0728	0.812282	0.842999	1.02696		20.8483	21.0958	24.9647	19.4814	20.5836	20.9918	24.5972	19.0509
	1.06175	1.02157	0.997937	0.666404	0.698257	0.950938		20.1512	20.6687	24.5926	19.0049	20.5657	20.9601	24.4046	18.7474
	1.20395	1.17706	1.09305	0.693196	0.657659	0.833462		19.5896	20.084	24.081	18.6247	19.9886	20.5263	24.0747	18.2272
	0.848259	1.10898	0.8258	0.907667	0.341125	0.543572		23.3541	22.9844	27.2495	22.562	24.6254	26.0542	29.2218	23.931
	1.06671	0.772272	1.1592	0.737315	0.580495	0.711439		23.2263	23.7093	26.9631	22.765	23.0571	23.419	26.9653	22.063
	0.937164	0.971601	0.902365	0.498713	0.22126	0.416811		23.0562	23.0211	26.9675	22.408	23.5043	24.6938	27.6199	21.946
	1.11512	1.33254	0.969638	0.545573	0.279549	0.546434		23.3753	23.1352	27.4337	22.978	22.9335	23.9151	26.7879	21.504
	1.05752	0.901854	1.19392	0.835956	0.295792	0.647491		23.4469	23.6935	27.1286	22.973	23.6663	25.1821	27.8916	22.853
Mean	1.00896	1.01245	1.00615	0.703929	0.506108	0.725979				Data normalised to Cph
SEM	0.0418299	0.0502445	0.0352188	0.0365391	0.0597727	0.0552832
Fig 4m	Fold change			Raw Ct values
	CD	HFD		CD		HFD
	Vegfa	Vegfa		Vegfa	Cph	Vegfa	Cph
	1.10897	0.680991		26.086	18.6616	27.0623	18.9344
	0.783246	0.575339		26.8395	18.9135	26.5379	18.1668
	0.667959	0.701586		26.5113	18.3555	26.7305	18.6456
	1.33022	1.44828		26.6434	19.4814	26.0902	19.0509
	1.09656	0.606867		26.4455	19.0049	27.0416	18.7474
	1.18161	0.80076		25.9575	18.6247	26.1213	18.2272
	1.14949	0.432788		26.6873	22.562	29.4655	23.931
	1.12311	0.479548		26.9236	22.765	27.4492	22.063
	0.993798	0.259537		26.7431	22.408	28.2182	21.946
	1.04425	0.277646		27.2416	22.978	27.6796	21.504
	0.746395	0.352229		27.7211	22.973	28.6848	22.853
Mean	1.021	0.6014			Data normalised to Cph
SEM	0.06177	0.1

## Sheet: Fig 5
Fig 5c	CD	HFD
	11.4006	4.90788
	33.5121	6.61261
	22.0807	7.39821
	12.788	6.19972
	8.82786	1.88767
		1.78284
Mean	17.72	4.798
SD	10.15	2.433
SEM	4.537	0.9932
Fig 5d	CD	HFD
	5.8429	8.69591
	6.04076	2.18989
	3.65544	2.05063
	3.45635	6.32857
	1.04993	2.125
	3.55608	2.27961
Mean	3.934	3.945
SD	1.836	2.864
SEM	0.7494	1.169
Fig 5i	CD	HFD
	28.4582	8.10811
	28.6779	6.52174
	33.4451	23.9949
	19.5797	19.3665
	22.0126	11.0735
		7.22222
Mean	26.43	12.71
SD	5.586	7.265
SEM	2.498	2.966
Fig 5j	CD	HFD
	0.387446	0.188278
	0.734376	0.357154
	0.860719	0.244042
	0.417541	0.284305
	0.33326	0.161504
Mean	0.5467	0.2471
SD	0.2353	0.07793
SEM	0.1052	0.03485
Fig 5p	Control	Anti-VEGFA Ab
	0.010535	0.009538
	0.010145	0.006306
	0.009068	0.007542
	0.012991	0.008045
Mean	0.01068	0.007858
SD	0.001658	0.001337
SEM	0.000829	0.0006687
Fig 5q	Control	Anti-VEGFA Ab
	0.795229	0.148607
	0.50769	0.196178
	0.905053	0.392559
	0.628828	0.226629
	0.631686	0.0819197
Mean	0.6937	0.2092
SD	0.1562	0.1162
SEM	0.06987	0.05195

## Sheet: Fig 6
Fig 6d	Vegfafl/+;Cre-	Vegfafl/+;CAGCreERTM			Fig 6i	Vegfa+/+	Vegfatm1.1Nagy/+
	0.031279	0.02527				0.020106	0.024193
	0.021062	0.018553				0.01484	0.015883
	0.022432	0.015884				0.016055	0.021094
	0.021814	0.018155				0.01321	0.018426
	0.029322	0.020365				0.014592	0.021645
	0.016773	0.011705				0.016153
	0.023944				Mean	0.01583	0.02025
Mean	0.0238	0.01832			SD	0.002359	0.003186
SD	0.004986	0.004522			SEM	0.0009629	0.001425
SEM	0.001884	0.001846
Fig 6e	Vegfafl/+;Cre-	Vegfafl/+;CAGCreERTM			Fig 6j	Vegfa+/+	Vegfatm1.1Nagy/+
	0.297283	0.00847116				0.0522458	0.463656
	0.955622	0.0398905				0.25059	0.472436
	0.263919	0.0933526				0.487257	0.386372
	0.414111	0.0934536				0.261877	0.299885
	0.107862	0.0367084				0.232063	0.471058
	0.424332	0.002783				0.578142	0.544729
	0.288547	0.0179695				0.131474	0.32559
	0.426563	0.0519618				0.383647	0.262699
	0.568851	0.0245733				0.133979	0.760937
	0.449794	0.0278316				0.299795	0.206325
	0.681638	0.0659731				0.166106	0.472684
	0.594671	0.0104907				0.120855	0.420356
	0.663275	0.00724513				0.169313	0.14036
	1.30817	0.0256001					0.198049
	0.319535	0.0127362					0.103263
	0.376646	0.0123015
	0.404295	0.0124139
	0.556287	0.0662921
	0.713642	0.0208831
	0.00567059	0.308683
	0.181504	0.0828424
	0.0519283	0.124414
	0.301653	0.0180828
	0.302324	0.00183223
	0.177688	0.925738
	0.0204748	0.0138321
	0.196413	0.00656416
	0.00304297	0.12618
	0.00282261	0.0076581
	0.189475	0.298499
	0.165228	0.14576
	0.107225	0.0430028
	0.209996	0.0432549
	0.0465273	0.0299008
		0.0387373
		0.153636

## Sheet: Fig 7
Fig 7c	sWAT
	Lean Human	Patient with obesity
	0.370437	0.109955
	0.365729	0.153251
	0.339748	0.077631
	0.445367	0.253463
	0.345013	0.070409
Mean	0.3733	0.1329
SD	0.04238	0.07489
SEM	0.01895	0.03349
Fig 7d	vWAT
	Lean Human	Patient with obesity
	0.268588	0.152698
	0.289382	0.126073
	0.243428	0.111279
	0.166641	0.184825
		0.16904
Mean	0.242	0.1488
SD	0.05364	0.0302
SEM	0.02682	0.0135

## Sheet: Supp Fig 1
Supp Fig 1b	Week	CD						HFD
	0	20.1	20.3	20.8	19.7	19.8	23.5	22.4	20.4	21	21.4	22	21.8
	1	21.3	20.9	21.7	19.4	20.4	23.8	26	24.8	24	25.2	27	25
	2	23	21.9	22.6	20.7	21.9	24.5	28.6	28.4	26.5	27	30.3	27.6
	3	23.5	23	23.5	23.2	22.5	27	30.1	33	29.8	29.6	31.9	27.8
	4	24.4	23.4	23.9	23	23.4	27.2	32	35.2	32.8	31	32.8	29
	5	25.5	24.2	23.7	23.5	25	28.2	34.8	38.6	35.5	32	35.5	31.1
	6	27.8	24.8	25.3	24.3	25.7	28.8	37.8	42.5	38.8	34.6	38.4	32.9
	7	26	24.3	24.7	25	26.1	30.2	40	44.8	41.9	35	40.2	32.7
	8	26.6	25.7	26	25.9	26.7	30.9	41.6	46.4	43.6	37	43.5	35.9
	Week	CD			HFD
		Mean	SD	n	Mean	SD	n
	0	20.7	0.582523	6	21.5	0.295522	6
	1	21.25	0.604842	6	25.3333	0.424788	6
	2	22.4333	0.5226	6	28.0667	0.553574	6
	3	23.7833	0.661018	6	30.3667	0.749518	6
	4	24.2167	0.628446	6	32.1333	0.844854	6
	5	25.0167	0.708716	6	34.5833	1.10557	6
	6	26.1167	0.728202	6	37.5	1.38034	6
	7	26.05	0.879678	6	39.1	1.82684	6
	8	26.9667	0.803188	6	41.3333	1.67206	6
Supp Fig 1d	CD	HFD
	0	39.6369
	30.1863	78.7719
	3.33333	71.998
	0	69.2045
	9.50591	75.3175
	0
Mean	7.171	66.99
SD	11.87	15.7
SEM	4.845	7.023
Supp Fig 1f	CD	HFD
	16.0317	73.6508
	8.02083	72.2222
	6.66667	90.2778
	19.3182	45.5556
	24.537
	31.8182
Mean	17.73	70.43
SD	9.663	18.5
SEM	3.945	9.248
Supp Fig 1h	CD	HFD
	0.763283	0.367893
	0.416908	0.474144
	0.544751	0.390511
	0.493658	0.467518
	0.411095	0.365518
	0.354585	0.40718
Mean	0.4974	0.4121
SD	0.1465	0.04803
SEM	0.0598	0.01961
Supp Fig 1j	CD	HFD
	0.316701	0.277783
	0.325221	0.209869
	0.340794	0.255469
	0.361197	0.310472
	0.302051	0.20736
	0.265851
Mean	0.3186	0.2522
SD	0.0329	0.04434
SEM	0.01343	0.01983

## Sheet: Supp Fig 5
Supp Fig 5b	Term	P-value	Adjusted P-value	Odds Ratio	Combined Score	Genes
	Epithelial Mesenchymal Transition	6.96139e-08	2.43649e-06	11.3991	187.86	SPARC;LGALS1;TPM4;COL4A2;COL4A1;DPYSL3;SERPINH1;VIM;MEST;NID2
	Apical Junction	7.00077e-05	0.000816756	7.60346	72.7416	FSCN1;PFN1;CD34;ACTB;ACTG1;YWHAH;GNAI2
	Complement	7.00077e-05	0.000816756	7.60346	72.7416	CDA;GNG2;CSRP1;COL4A2;GNB4;PFN1;GNAI2
	PI3K/AKT/mTOR Signaling	0.00198224	0.0173446	8.08329	50.3066	ARPC3;CFL1;CXCR4;PFN1
	Hypoxia	0.00346909	0.0173455	5.26282	29.8079	LXN;ANXA2;CXCR4;ADM;PGF
	Adipogenesis	0.00346909	0.0173455	5.26282	29.8079	COL15A1;IFNGR1;COL4A1;LAMA4;CHCHD10
	Myogenesis	0.00346909	0.0173455	5.26282	29.8079	PRNP;COL15A1;SPARC;COL4A2;DAPK2
	Glycolysis	0.0186756	0.0817056	4.14538	16.5009	PKM;BIK;STMN1;CXCR4
	TGF-beta Signaling	0.0304784	0.114878	7.71057	26.9156	FKBP1A;SMAD1
	Coagulation	0.0328222	0.114878	4.48163	15.3122	SPARC;CSRP1;CD9

## Sheet: Supp Fig 6
Supp Fig 6a	Downregulated Pathway vWAT Cap II vs Cap I
	Term	P-value	Adjusted P-value	Odds Ratio	Combined Score	Genes
	Respiratory electron transport, ATP biosynthesis by chemiosmotic coupling, and heat production by uncoupling proteins	1.11446e-18	5.71717e-16	42.8874	1772.89	COX8A;NDUFB8;NDUFA11;UQCRB;NDUFA4;COX4I1;ATP5C1;NDUFC2;COX5B;ATP5G1;SDHB;COX5A;UQCRQ;UQCRFS1;CYCS
	Tricarboxylic acid (TCA) cycle and respiratory electron transport	1.22054e-17	3.13067e-15	30.128	1173.32	COX8A;NDUFB8;NDUFA11;UQCRB;NDUFA4;COX4I1;ATP5C1;NDUFC2;COX5B;SDHB;ATP5G1;COX5A;LDHA;UQCRQ;CYCS;UQCRFS1
	T cell receptor regulation of apoptosis	1.8289e-15	2.61685e-13	9.25325	314.01	IFITM3;CEBPD;GSTP1;TONSL;ATP5C1;OAZ1;CHCHD2;PRDX1;JUNB;IER2;IER3;JUND;DUSP1;FOS;RHOC;PNRC1;PSMB8;NFKBIA;TUBB2A;FABP4;PSME2;CYCS;RPS20;GAPDH;ATF3;RPS24
	Electron transport chain	5.89477e-14	4.32002e-12	26.1321	796.038	COX8A;NDUFB8;UQCRB;NDUFA4;COX4I1;ATP5C1;NDUFC2;COX5B;SDHB;ATP5G1;COX5A;UQCRQ;UQCRFS1
	Oxidative phosphorylation	8.29041e-14	5.31622e-12	21.3897	644.282	COX8A;NDUFB8;NDUFA11;UQCRB;NDUFA4;COX4I1;ATP5C1;NDUFC2;COX5B;SDHB;ATP5G1;COX5A;UQCRQ;UQCRFS1
Supp Fig 6b	Downregulated GO terms vWAT Cap II vs Cap I
	Term	P-value	Adjusted P-value	Odds Ratio	Combined Score	Genes
	Cellular Respiration (GO:0045333)	3.44647e-15	3.25411e-12	33.4247	1113.09	COX8A;NDUFB8;NDUFA11;UQCRB;NDUFA4;COX4I1;NDUFC2;COX5B;SDHB;COX5A;UQCRQ;UQCRFS1;CYCS
	Aerobic Electron Transport Chain (GO:0019646)	6.80362e-15	3.25411e-12	39.3333	1283.11	COX8A;NDUFB8;UQCRB;NDUFA4;UQCRQ;COX4I1;UQCRFS1;NDUFC2;CYCS;COX5B;SDHB;COX5A
	Mitochondrial ATP Synthesis Coupled Electron Transport (GO:0042775)	9.84107e-15	3.25411e-12	37.9732	1224.72	COX8A;NDUFB8;UQCRB;NDUFA4;UQCRQ;COX4I1;UQCRFS1;NDUFC2;CYCS;COX5B;SDHB;COX5A
	Cytoplasmic Translation (GO:0002181)	9.165e-12	2.27292e-09	24.3654	619.262	RPL18A;RPL21;RPS7;RPL24;RPS20;FAU;RPL29;RPL18;RPS27A;RPL9;RPS24
	Energy Derivation By Oxidation Of Organic Compounds (GO:0015980)	1.61336e-10	3.2009e-08	40.5	913.175	COX8A;UQCRB;NDUFA4;UQCRQ;COX4I1;CYCS;COX5B;COX5A
	Mitochondrial Electron Transport, Cytochrome C To Oxygen (GO:0006123)	3.1351e-10	5.18336e-08	104.579	2288.52	COX8A;NDUFA4;COX4I1;CYCS;COX5B;COX5A
Supp Fig 6c	Downregulated GO terms Venous ECs vWAT HFD vs CD
	Term	P-value	Adjusted P-value	Odds Ratio	Combined Score	Genes
	Cytoplasmic Translation (GO:0002181)	3.74088e-08	1.3355e-05	70.6357	1207.97	RPS7;RPL13;RPL15;RPS10;RPL7
	Peptide Biosynthetic Process (GO:0043043)	5.30514e-07	9.46967e-05	40.4943	585.119	RPS7;RPL13;RPL15;RPS10;RPL7
	Macromolecule Biosynthetic Process (GO:0009059)	1.09704e-06	0.000130548	34.763	477.049	RPS7;RPL13;RPL15;RPS10;RPL7
	Translation (GO:0006412)	3.66824e-06	0.00032739	26.9514	337.319	RPS7;RPL13;RPL15;RPS10;RPL7
	Positive Regulation Of Intrinsic Apoptotic Signaling Pathway By P53 Class Mediator (GO:1902255)	1.04799e-05	0.000684261	700.912	8036.69	RPS7;UBB
Supp Fig 6d	Downregulated GO terms Arterial ECs vWAT HFD vs CD
	Term	P-value	Adjusted P-value	Odds Ratio	Combined Score	Genes
	Cytoplasmic Translation (GO:0002181)	5.163e-43	2.90677e-40	230.458	22439.6	RPL30;RPS7;RPL21;RPL10;RPS6;RPL8;RPL9;RPL7;RPS4X;RPS16;RPL18A;RPL27A;RPL24;RPL13;RPS20;RPL15;RPS2;FAU;RPL18;RPS27A;RPS10;RPS13;RPS24;RPL19
	Macromolecule Biosynthetic Process (GO:0009059)	2.65741e-37	7.4806e-35	107.966	9092.71	RPL30;RPL10;RPL8;RPL9;RPL7;RPS4X;RPS16;RPL18A;RPL13;APOE;RPL15;RPS2;RPL18;RPS27A;RPS10;RPS13;RPL19;RPS7;RPL21;RPS6;RPL27A;RPL24;RPS20;FAU;RPS24
	Peptide Biosynthetic Process (GO:0043043)	6.47162e-37	1.21451e-34	118.281	9856.11	RPL30;RPS7;RPL21;RPL10;RPS6;RPL8;RPL9;RPL7;RPS4X;RPS16;RPL18A;RPL27A;RPL24;RPL13;RPS20;RPL15;RPS2;FAU;RPL18;RPS27A;RPS10;RPS13;RPS24;RPL19
	Translation (GO:0006412)	1.33587e-32	1.88024e-30	75.1848	5518.05	RPL30;RPS7;RPL21;RPL10;RPS6;RPL8;RPL9;RPL7;RPS4X;RPS16;RPL18A;RPL27A;RPL24;RPL13;RPS20;RPL15;RPS2;FAU;RPL18;RPS27A;RPS10;RPS13;RPS24;RPL19
	Gene Expression (GO:0010467)	4.47372e-30	5.03741e-28	57.8647	3910.46	RPL30;RPS7;RPL21;RPL10;RPS6;RPL8;RPL9;RPL7;RPS4X;RPS16;RPL18A;RPL27A;RPL24;RPL13;RPS20;RPL15;RPS2;FAU;RPL18;RPS27A;RPS10;RPS13;RPS24;RPL19
Supp Fig 6e	Downregulated GO terms Venous ECs sWAT HFD vs CD
	Term	P-value	Adjusted P-value	Odds Ratio	Combined Score	Genes
	Cytoplasmic Translation (GO:0002181)	1.1993e-33	2.79676e-30	31.6525	2399.37	EIF4A2;RPL4;RPL5;RPL3;RPL10;RPLP1;RPL12;RPLP0;RPL7;RPS15;RPS14;RPS17;RPS19;RPS18;RPL35;RPL13;RPL38;RPL15;RPL39;RPL17;RPS6;RPL13A;RPL35A;RPS25;RPS28;RPS27;RPS29;RPL27A;RPL37A;RPL26;UBA52;RPS21;RPS23
	Macromolecule Biosynthetic Process (GO:0009059)	2.30479e-25	2.68738e-22	13.6288	773.155	RPL4;RPL5;RPL3;RPL10;RPLP1;RPL12;RPLP0;RPL7;RPS15;RPS14;RPS17;RPS19;RPS18;RPL35;RPL13;RPL38;APOE;RPL15;RPL39;RPL17;RPS6;RPL13A;RPL35A;EEF2;EEF1A1;EEF1G;RPS25;RPS28;RPS27;RPS29;RPL27A;RPL37A;RPL26;RPS21;RPS23
	Peptide Biosynthetic Process (GO:0043043)	4.30921e-24	3.34969e-21	14.5239	781.402	RPL4;RPL5;RPL3;RPL10;RPLP1;RPL12;RPLP0;RPL7;RPS15;RPS14;RPS17;RPS19;RPS18;RPL35;RPL13;RPL38;RPL15;RPL39;RPL17;RPS6;RPL13A;RPL35A;EEF1A1;RPS25;RPS28;RPS27;RPS29;RPL27A;RPL37A;RPL26;RPS21;RPS23
	Translation (GO:0006412)	1.14395e-22	6.66926e-20	10.4823	529.592	RPL4;RPL5;RPL3;RPL10;RPLP1;RPL12;RPLP0;RPL7;RPS15;RPS14;RPS17;RPS19;RPS18;RPL35;RPL13;RPL38;RPL15;RPL39;RPL17;RPS6;RPL13A;RPL35A;EEF2;EEF1A1;EEF1G;LARS2;RPS25;RPS28;RPS27;RPS29;RPL27A;RPL37A;RPL26;UBA52;RPS21;RPS23
	Gene Expression (GO:0010467)	4.3521e-20	2.02982e-17	8.23469	367.111	RPL4;RPL5;RPL3;RPL10;RPLP1;RPL12;RPLP0;HNRNPU;RPL7;RPS15;RPS14;RPS17;RPS19;RPS18;CASP4;RPL35;RPL13;RPL38;RPL15;RPL39;RPL17;TGM2;DDX17;RPS6;RPL13A;RPL35A;EEF1A1;RPS25;RPS28;RPS27;RPS29;RPL27A;RPL37A;SRSF3;RPL26;RPS21;RPS23
Supp Fig 6f	Downregulated GO terms Arterial ECs sWAT HFD vs CD
	Term	P-value	Adjusted P-value	Odds Ratio	Combined Score	Genes
	Cytoplasmic Translation (GO:0002181)	6.68642e-39	9.52815e-36	76.8244	6752.92	EIF4A2;RPL4;RPL3;RPL10;RPL34;RPLP1;RPL12;RPLP0;RPL7;RPS15;RPS14;RPS18;RPL35;RPL13;RPL38;RPL15;RPL17;RPS6;RPL13A;RPS25;RPS27;RPS29;RPL27A;RPL37A;RPL26;UBA52;RPS21;RPS23
	Peptide Biosynthetic Process (GO:0043043)	3.63139e-30	2.58737e-27	36.3079	2461.24	RPL4;RPL3;RPL10;RPL34;RPLP1;RPL12;RPLP0;RPL7;RPS15;RPS14;RPS18;RPL35;RPL13;RPL38;RPL15;RPL17;RPS6;RPL13A;EEF1A1;RPS25;RPS27;RPS29;RPL27A;RPL37A;RPL26;RPS21;RPS23
	Macromolecule Biosynthetic Process (GO:0009059)	7.423e-30	3.52593e-27	32.0702	2151.04	RPL4;RPL3;RPL10;RPL34;RPLP1;RPL12;RPLP0;RPL7;RPS15;RPS14;RPS18;RPL35;RPL13;RPL38;APOE;RPL15;RPL17;RPS6;RPL13A;EEF1A1;RPS25;RPS27;RPS29;RPL27A;RPL37A;RPL26;RPS21;RPS23
	Translation (GO:0006412)	9.01662e-27	3.21217e-24	24.068	1443.38	RPL4;RPL3;RPL10;RPL34;RPLP1;RPL12;RPLP0;RPL7;RPS15;RPS14;RPS18;RPL35;RPL13;RPL38;RPL15;RPL17;RPS6;RPL13A;EEF1A1;RPS25;RPS27;RPS29;RPL27A;RPL37A;RPL26;UBA52;RPS21;RPS23
	Gene Expression (GO:0010467)	3.49083e-25	9.94885e-23	19.3472	1089.53	RPL4;RPL3;RPL10;RPL34;RPLP1;RPL12;RPLP0;RPL7;RPS15;RPS14;RPS18;CASP4;RPL35;RPL13;RPL38;RPL15;RPL17;TGM2;RPS6;RPL13A;EEF1A1;RPS25;RPS27;RPS29;RPL27A;RPL37A;RPL26;RPS21;RPS23

[truncated: 3 more sheets: Supp Fig 7, Supp Fig 8 , Supp Fig 9]
